# Supplementary material for: Serum N-Glycan Changes in Rats Chronically Exposed to Glyphosate-Based Herbicides
Source: Biomolecules. 2024 Aug 28;14(9):1077. doi: 10.3390/biom14091077 (PMC11430009; doi:10.3390/biom14091077)
Supplement: Supplementary file 1 [file biomolecules-14-01077-s001.zip]

Archive with 1 entries (1 files):
- biomolecules-3117365-supplementary.pdf
